# Supplementary material for: Chronic salmon calcitonin exerts an antidepressant effect via modulating the p38 MAPK signaling pathway
Source: Front Mol Neurosci. 2023 Mar 10;16:1071327. doi: 10.3389/fnmol.2023.1071327 (PMC10036804; doi:10.3389/fnmol.2023.1071327)
Supplement: Supplementary file 1 [file Table_1.xlsx]

## Sheet: Sheet1
Depression+saline	Depression+sCT	Depression+sCT+AN	Depression+sCT+PMA
1672.3	1079.3	2858.3	2504.1
1065.4	1354.4	3956.2	1746.8
2093.5	1794.9	2231.6	1883.1
2770.9	1435.3	1652.6	1487.4
1580	2594.2	2364.5	1991.7
2207.5	2496.2	2500	2236.4
2348	790.7	3163.5	1892.4
1822.9	3019.3	3547.1	2550.7
2824.9	2598.2	2626.5	3150.4
		1993	2284.6
The data were analyzed with one-way ANOVA followed by Tukey’s multiple comparison test
F (DFn, DFd)	P value
F (3, 34) = 2.703	P=0.0608
Tukey's multiple comparisons test	Mean Diff.	95.00% CI of diff.	Significant?	Summary	Adjusted P Value
Depression+saline vs. Depression+sCT	135.9	-687.1 to 958.8	No	ns	0.97
Depression+saline vs. Depression+sCT+AN	-646.5	-1449 to 155.6	No	ns	0.1502
Depression+saline vs. Depression+sCT+PMA	-129.9	-932.1 to 672.2	No	ns	0.9715
Depression+sCT vs. Depression+sCT+AN	-782.4	-1585 to 19.74	No	ns	0.0581
Depression+sCT vs. Depression+sCT+PMA	-265.8	-1068 to 536.3	No	ns	0.8075
Depression+sCT+AN vs. Depression+sCT+PMA	516.6	-264.2 to 1297	No	ns	0.297
