# Supplementary material for: Chronic salmon calcitonin exerts an antidepressant effect via modulating the p38 MAPK signaling pathway
Source: Front Mol Neurosci. 2023 Mar 10;16:1071327. doi: 10.3389/fnmol.2023.1071327 (PMC10036804; doi:10.3389/fnmol.2023.1071327)
Supplement: Supplementary file 2 [file Table_2.xlsx]

## Sheet: Sheet1
Depression+saline	Depression+sCT+saline	Depression+sCT+AN	Depression+sCT+PMA
116.14	2.87	33.01	323.63
137.76	0.93	113.2	31.22
223.53	16.43	38.2	229.5
220.28	112.97	98.71	26.03
99.64	0.46	55.86	112.42
87.86	0.85	264.13	359.89
80.58	24.02	52.14	233.29
136.898	0.54	240.34	40.13
134.772	24.056	240.81
141.701	25.824	342.62
139.512	27.66
139.921	17.244
139.764	17.7
134.728	25.164
	21.211
The data were analyzed with one-way ANOVA followed by Tukey’s multiple comparison test
F (DFn, DFd)	P value
F (3, 43) = 8.960	P<0.0001
Tukey's multiple comparisons test	Mean Diff.	95.00% CI of diff.	Significant?	Summary	Adjusted P Value
Depression+saline vs. Depression+sCT+saline	116.9	37.47 to 196.3	Yes	**	0.0017
Depression+saline vs. Depression+sCT+AN	-9.824	-98.30 to 78.65	No	ns	0.9908
Depression+saline vs. Depression+sCT+PMA	-31.44	-126.1 to 63.27	No	ns	0.8116
Depression+sCT+saline vs. Depression+sCT+AN	-126.7	-213.9 to -39.47	Yes	**	0.0019
Depression+sCT+saline vs. Depression+sCT+PMA	-148.3	-241.9 to -54.76	Yes	***	0.0007
Depression+sCT+AN vs. Depression+sCT+PMA	-21.61	-123.0 to 79.75	No	ns	0.9405
