# Supplementary material for: Chronic salmon calcitonin exerts an antidepressant effect via modulating the p38 MAPK signaling pathway
Source: Front Mol Neurosci. 2023 Mar 10;16:1071327. doi: 10.3389/fnmol.2023.1071327 (PMC10036804; doi:10.3389/fnmol.2023.1071327)
Supplement: Supplementary file 3 [file Table_3.xlsx]

## Sheet: Sheet1
Depression+saline	Depression+sCT+saline	Depression+sCT+AN	Depression+sCT+PMA
175.2	158.67	10.09	129.59
40.98	55.15	174.96	140.61
162.16	54.07	70.9	256.58
97.17	155.52	12.69	247.08
148.29	112.47	126.44	89.05
121.52	0.79	10.18	176.04
95.6	0.39	142.83	47.87
102.609	4.13	105.93	67.75
152.919	83.64	21.6	147.35
152.025	99.3833
109.068	39.4537
116.894	103.947
135.677	65.7092
155.876	48.0705
168.671	61.8678
184.447	62.7137
168.571	91.2775
	70.5022
	34.6255
The data were analyzed with one-way ANOVA followed by Tukey’s multiple comparison test
F (DFn, DFd)	P value
F (3, 50) = 7.661	P=0.0003
Tukey's multiple comparisons test	Mean Diff.	95.00% CI of diff.	Significant?	Summary	Adjusted P Value
Depression+saline vs. Depression+sCT+saline	66.02	19.89 to 112.2	Yes	**	0.0021
Depression+saline vs. Depression+sCT+AN	59.5	2.539 to 116.5	Yes	*	0.0375
Depression+saline vs. Depression+sCT+PMA	-10.09	-67.05 to 46.87	No	ns	0.9652
Depression+sCT+saline vs. Depression+sCT+AN	-6.523	-62.44 to 49.39	No	ns	0.9895
Depression+sCT+saline vs. Depression+sCT+PMA	-76.11	-132.0 to -20.20	Yes	**	0.0037
Depression+sCT+AN vs. Depression+sCT+PMA	-69.59	-134.7 to -4.451	Yes	*	0.032
