# Supplementary material for: Chronic salmon calcitonin exerts an antidepressant effect via modulating the p38 MAPK signaling pathway
Source: Front Mol Neurosci. 2023 Mar 10;16:1071327. doi: 10.3389/fnmol.2023.1071327 (PMC10036804; doi:10.3389/fnmol.2023.1071327)
Supplement: Supplementary file 4 [file Table_4.xlsx]

## Sheet: Sheet1
Depression+saline	Depression+sCT+saline	Depression+sCT+AN	Depression+sCT+PMA
42.27	59.24	33.42	28.21
45.46	53.83	51.94	39.62
17.53	38.31	45.91	53.4
44.74	50.04	40.91	45.55
49.96	32.2	51.01	44.48
42.83	58.79	53.7	44.26
50.94	54.65	53.71	43.92
43.83	54.55	60.49	36.61
45.46	36.49	38.92	42.19
52.5	66.6667	49.12	38.96
23.3333	64.2857
56.25	54.2857
30	71.0526
31.5385	71.875
41.5385	65
62.7451	76
The data were analyzed with one-way ANOVA followed by Tukey’s multiple comparison test
F (DFn, DFd)	P value
F (3, 48) = 5.974	P=0.0015
Tukey's multiple comparisons test	Mean Diff.	95.00% CI of diff.	Significant?	Summary	Adjusted P Value
Depression+saline vs. Depression+sCT+saline	-14.15	-24.28 to -4.015	Yes	**	0.0029	A-B
Depression+saline vs. Depression+sCT+AN	-5.355	-16.91 to 6.197	No	ns	0.6088	A-C
Depression+saline vs. Depression+sCT+PMA	0.8378	-10.71 to 12.39	No	ns	0.9974	A-D
Depression+sCT+saline vs. Depression+sCT+AN	8.791	-2.761 to 20.34	No	ns	0.1931	B-C
Depression+sCT+saline vs. Depression+sCT+PMA	14.98	3.432 to 26.54	Yes	**	0.0062	B-D
Depression+sCT+AN vs. Depression+sCT+PMA	6.193	-6.623 to 19.01	No	ns	0.5761	C-D
