# Supplementary material for: Chronic salmon calcitonin exerts an antidepressant effect via modulating the p38 MAPK signaling pathway
Source: Front Mol Neurosci. 2023 Mar 10;16:1071327. doi: 10.3389/fnmol.2023.1071327 (PMC10036804; doi:10.3389/fnmol.2023.1071327)
Supplement: Supplementary file 5 [file Data_Sheet_1.CSV]

	baseMean	log2FoldChange	pvalue
Adcy1	119.6086353	1.172020746	2.49E-16
Mbp	192.9535096	0.879047438	1.86E-12
Mobp	95.76795744	1.088218419	1.71E-11
Plp1	241.8643242	0.6626169	8.65E-09
Fam163b	42.81872452	1.186359597	1.42E-07
Wipf3	86.50145232	0.86936548	2.56E-06
Lct	9.711541547	2.239323582	3.37E-06
Arc	38.82695702	1.132715465	3.52E-06
Mal	64.35722309	0.824324634	5.76E-06
2010300C02Rik	73.93139583	0.776684446	8.04E-06
Ppp3ca	208.0853901	0.608446463	1.43E-05
Syt7	58.79951535	0.798817443	2.08E-05
Epha7	21.55633565	1.221944927	5.01E-05
Wfs1	26.53712649	1.180973959	0.00010999
Cadm2	37.96569791	0.877831059	0.00014714
Inf2	27.40524601	0.997109329	0.000179365
Cldn11	43.2349472	0.792120801	0.000226034
Egr1	24.11678756	1.096796089	0.000275251
Rph3a	54.65116988	0.683008774	0.000403857
Mir7220	56.80637577	0.812174259	0.000430178
C1ql2	22.40524601	0.995905153	0.000511924
Dsp	9.280225952	1.588308097	0.000574868
Bcas1	25.54535899	0.923342312	0.000637066
Cnp	54.79128285	0.644509956	0.000850396
Rps19-ps6	4.711541547	2.311692032	0.001244667
Dagla	33.54124274	0.801210799	0.001286999
Ppp1r1a	26.68958821	0.869533283	0.001353022
Plekhb1	49.08934589	0.636999339	0.001356099
Robo3	5.99588375	1.740455486	0.001628758
Lingo3	10.13462464	1.29820615	0.001794399
Gm26166	3.142857143	2.58817768	0.002615568
Orai2	35.11404339	0.748044804	0.003262777
Mag	27.39701351	0.750682186	0.003709084
Gm25911	2.857142857	3.588081877	0.003714034
Plk5	6.281598035	1.517989967	0.003955813
AI593442	35.10169464	0.630083093	0.005985467
Gm10944	1	3.668558749	0.00607999
Gm34583	13.13325256	1.055725316	0.006655289
Doc2b	30.25415637	0.664047498	0.007022903
Plekha2	6.710169464	1.372561104	0.007810007
Dgkh	15.6991928	0.894924311	0.007932892
Stxbp6	22.6909603	0.764943723	0.008016027
Scn4b	4.710169464	1.620255211	0.008094644
Gprc5b	32.5357544	0.621320578	0.008897453
Itga7	4.997255833	1.543923302	0.008945196
Prox1	20.12227589	0.809696274	0.008962934
Dgat2	24.40387393	0.774611824	0.009694534
Gm24135	2.712913631	2.325416622	0.010444359
Lrrc10b	23.41347851	0.807373097	0.011333224
Bcl11b	28.68409988	0.634197425	0.011725271
Nr4a1	18.83518952	0.770093757	0.012417577
Gm31294	5.85439869	1.365783113	0.013278187
Cacng5	2.855770774	2.003422008	0.013636663
Iqgap2	31.40112976	0.628466661	0.013851621
Gm5881	25.83107327	0.690232588	0.015242802
Sema5a	10.56182399	0.971014346	0.016316742
Gm23726	15.13599673	1.025328817	0.018102917
Prkcd	4.711541547	1.418374632	0.019359999
Pdyn	3.997255833	1.496477895	0.021587441
Fam84a	23.11678756	0.632661706	0.021849862
Dusp4	8.848910357	0.984095091	0.023391651
Hapln2	8.561823988	1.00361125	0.024434767
Tnfrsf25	21.55359149	0.744412441	0.025294171
Thbs4	4.853026607	1.292996156	0.026649349
Net1	6.993139583	1.077523797	0.027188645
Prr18	8.990395416	0.927592771	0.029849427
Dclk3	6.280225952	1.085915886	0.032912099
Crlf1	11.84616619	0.803099798	0.033405557
Gm22881	1.571428571	2.588217925	0.034392855
Gm15501	3.85439869	1.418456674	0.037462227
Rasd2	18.983535	0.657475016	0.037661257
Slc26a10	4.99588375	1.177477851	0.038075614
Gm25219	2.141485059	1.87795893	0.038203245
Pou3f1	8.847538273	0.888065402	0.039016832
Rflnb	3.425827262	1.418527544	0.039315837
Aldh1a1	9.990395416	0.83351361	0.040369582
Plcl1	9.134624642	0.873009757	0.040463714
Pdzd2	5.565940238	1.096637324	0.041727645
Gm43730	1.428571429	2.418358115	0.045248716
Rasd1	20.40936226	0.600188567	0.045345964
Mir7687	2.712913631	1.533874705	0.049322985
Vps13c	13.27199345	0.698593022	0.049957449
Nnat	99.06206469	-1.770190271	2.35E-20
Cpne7	71.71993452	-1.646938267	7.50E-15
Timp2	61.14301761	-1.619151885	1.45E-11
Crym	51.34350226	-1.124132408	2.15E-07
Col6a1	11.40250184	-2.963888498	1.21E-06
Cpne2	11.54535899	-2.58140393	2.61E-06
Nov	38.05916005	-1.276242431	2.82E-06
Gap43	63.72816702	-1.011025039	2.84E-06
Grp	11.11404339	-2.346651198	1.58E-05
Nptxr	160.4824036	-0.645713558	1.94E-05
Hap1	43.62784446	-1.007108469	2.76E-05
Crtac1	32.08385756	-1.040850858	6.04E-05
Pde1a	46.20887761	-0.872420684	6.26E-05
Resp18	25.65254196	-1.388235659	6.33E-05
Rab3c	57.75560868	-0.761625993	0.000105261
Cnr1	49.63196071	-0.811802812	0.000113483
Sv2b	77.88200083	-0.677829562	0.000115954
Wdr6	27.66077446	-0.992959078	0.00036815
Gda	49.76932952	-0.739388174	0.00037372
Dcn	5.840677856	-3.244057906	0.000402803
Dio3	2.278853869	-4.438945833	0.000535414
Kit	15.68684405	-1.273415875	0.000604416
Fxyd6	12.11678756	-1.37775607	0.001233824
Trhr	1.851654523	-4.139428376	0.001412596
Vgll3	1.853026607	-4.139719847	0.00151108
Neto1	34.37780434	-0.812638182	0.001644337
Slc6a7	23.67175113	-0.921652268	0.001704852
Calb2	13.68547196	-1.417751226	0.001891806
Dlk1	1.565940238	-3.898038231	0.004098057
Gm28902	1.564568154	-3.897458782	0.004558508
Nr2f2	4.84616619	-2.117420308	0.004639326
Plagl1	5.274737618	-1.95067664	0.004737635
Necab2	28.09757839	-0.772674514	0.004979484
Cadm1	22.8118641	-0.846832646	0.005195204
Ak4	20.6827278	-0.875804075	0.005388799
Caln1	35.50968482	-0.660339239	0.005957628
Oxr1	43.78030619	-0.588400311	0.006843499
Zcchc12	16.39426934	-0.956230732	0.007916496
Tspan9	9.407990177	-1.225098842	0.009153426
Htr2c	4.418966845	-1.959911456	0.00934883
Kcnf1	13.68409988	-1.00996829	0.010326032
Rgs4	47.62647238	-0.587689696	0.01097534
Adgra1	12.39975768	-1.05748489	0.010993068
Gabra3	18.6744953	-0.872322753	0.011840421
Tenm4	8.697820713	-1.198101854	0.012391953
Gm22581	1.284342202	-3.610066229	0.013253878
Hrh3	8.69644863	-1.19799708	0.013792344
Syt17	16.39975768	-0.833820436	0.015240191
Necab1	13.25690053	-0.946801449	0.015664976
Kcnq5	15.9753025	-0.84097135	0.016109228
Snord88c	4.133252559	-1.844335105	0.016339143
Ly6h	23.81460827	-0.68633443	0.016969647
Col6a2	0.997255833	-3.246444266	0.018051095
AW551984	0.997255833	-3.246444266	0.018051095
Tacr3	0.997255833	-3.246444266	0.018051095
Pnck	27.66351863	-0.637438073	0.019458358
DQ267102	16.68547196	-0.809714603	0.020602769
Ldb2	9.405246011	-1.108172657	0.021890496
Camk2n2	11.97941875	-0.903404632	0.023019455
Gm21769	9.271993452	-1.079224033	0.027536515
Cmtm4	23.24455178	-0.634800744	0.028452571
Gpr101	2.848910357	-2.083587843	0.029959538
Gm8210	1.571428571	-3.901382016	0.030010496
Tmem255a	7.269249285	-1.128677135	0.030799358
Gm5454	8.127764225	-1.066847259	0.032302065
Gm25129	43.76658535	-0.609105966	0.032955928
Vegfd	1.567312321	-2.799174336	0.033805425
Rxrg	1.567312321	-2.799174336	0.033805425
Nrsn2	21.24592387	-0.654520836	0.034717426
Ntn5	2.707425297	-1.996297827	0.037606101
Mir493	4.271993452	-1.580500907	0.038100391
Hpcal1	14.40524601	-0.756598705	0.038523469
Itm2a	15.11953172	-0.72699012	0.041004282
Gm25596	15.68409988	-0.741711787	0.043793564
Cib2	6.989023333	-1.051071733	0.043857499
Gm23600	22.80911994	-0.67670368	0.04403293
Kcnj16	6.559079821	-1.083917505	0.044759739
Fgf11	13.83244536	-0.740587571	0.046002767
L1cam	21.53301024	-0.595697057	0.046026803
Sstr1	6.129136309	-1.12178862	0.046420871
Ighj3	0.998627917	-3.247445526	0.047834184
Samd14	12.55084732	-0.75734515	0.049901342
